# Supplementary material for: Selective-Area Deposition of Indium and Its Plasmonic Properties
Source: ACS Appl Opt Mater. 2025 Dec 10;3(12):2826–32. doi: 10.1021/acsaom.5c00373 (PMC12751113; doi:10.1021/acsaom.5c00373)
Supplement: Supplementary file 2 [file ot5c00373_si_002.zip]

Archive with 35 entries (29 files):
- SI2 ot5c00373/
- SI2 ot5c00373/SI/
- SI2 ot5c00373/SI/Images/
- SI2 ot5c00373/SI/Images/FigureS1.jpg
- SI2 ot5c00373/SI/Images/FigureS2.png
- SI2 ot5c00373/SI/Images/FigureS3.png
- SI2 ot5c00373/SI/Images/FigureS4.png
- SI2 ot5c00373/SI/Images/FigureS5.jpg
- SI2 ot5c00373/SI/Images/FigureS6.jpg
- SI2 ot5c00373/SI/Images/FigureS7.png
- SI2 ot5c00373/SI/Images/FigureS8.jpg
- SI2 ot5c00373/SI/Images/Video_S1_trench_grow_from_one_sided.mp4
- SI2 ot5c00373/SI/Images/Video_S2_trench_grow_two_sided.mp4
- SI2 ot5c00373/SI/Images/Video_S3_instability.mp4
- SI2 ot5c00373/SI/References.bib
- SI2 ot5c00373/SI/SI.pdf
- SI2 ot5c00373/SI/SI.tex
- SI2 ot5c00373/__MACOSX/
- SI2 ot5c00373/__MACOSX/._SI
- SI2 ot5c00373/__MACOSX/SI/
- SI2 ot5c00373/__MACOSX/SI/._Images
- SI2 ot5c00373/__MACOSX/SI/._References.bib
- SI2 ot5c00373/__MACOSX/SI/._SI.pdf
- SI2 ot5c00373/__MACOSX/SI/._SI.tex
- SI2 ot5c00373/__MACOSX/SI/Images/
- SI2 ot5c00373/__MACOSX/SI/Images/._FigureS1.jpg
- SI2 ot5c00373/__MACOSX/SI/Images/._FigureS2.png
- SI2 ot5c00373/__MACOSX/SI/Images/._FigureS3.png
- SI2 ot5c00373/__MACOSX/SI/Images/._FigureS4.png
- SI2 ot5c00373/__MACOSX/SI/Images/._FigureS5.jpg
- SI2 ot5c00373/__MACOSX/SI/Images/._FigureS6.jpg
- SI2 ot5c00373/__MACOSX/SI/Images/._FigureS7.png
- SI2 ot5c00373/__MACOSX/SI/Images/._FigureS8.jpg
- SI2 ot5c00373/__MACOSX/SI/Images/._Video_S1_trench_grow_from_one_sided.mp4
- SI2 ot5c00373/__MACOSX/SI/Images/._Video_S2_trench_grow_two_sided.mp4
