# Supplementary material for: Selective-Area Deposition of Indium and Its Plasmonic Properties
Source: ACS Appl Opt Mater. 2025 Dec 10;3(12):2826–32. doi: 10.1021/acsaom.5c00373 (PMC12751113; doi:10.1021/acsaom.5c00373)
Supplement: Supplementary file 2 [file ot5c00373_si_002.zip › SI2 ot5c00373/SI/References.bib]

@article{brakke_surface_1992,
	title = {The Surface Evolver},
	volume = {1},
	url = {https://doi.org/10.1080/10586458.1992.10504253},
	doi = {10.1080/10586458.1992.10504253},
	pages = {141--165},
	number = {2},
	journaltitle = {Experimental Mathematics},
	author = {Brakke, Kenneth A.},
	date = {1992},
	note = {Publisher: Taylor \& Francis
\_eprint: https://doi.org/10.1080/10586458.1992.10504253},
}
